# Supplementary material for: How does the CNS control arm reaching movements? Introducing a hierarchical nonlinear predictive control organization based on the idea of muscle synergies
Source: PLoS One. 2020 Feb 5;15(2):e0228726. doi: 10.1371/journal.pone.0228726 (PMC7001977; doi:10.1371/journal.pone.0228726)
Supplement: S3 File — (XLS) [file pone.0228726.s004.xls]

## Sheet: Sub1_MSs
0.0613396	0.252715	0.0491488	0.0604301	2.48507
0.154219	0.0383122	1.04378e-05	0.137473	2.14442
0.0173048	0.115172	0.0591139	0.0836746	0.107541
0.119966	0.0752879	0.0893226	0.0982269	0.162701
0.151724	0.0959445	0.111793	0.125086	0.205372
0.190687	1.42129	0.00328198	0.526143	0.270693
0.399235	1.3048	0.0365798	0.272644	0.239006
5.36111	0.0221996	0.61598	0.0486564	0.409544
5.32242e-23	1.08067	2.1659e-07	1.25436	1.17246
0.0921125	0.18386	4.06658e-07	3.24436	0.00023217
0.0757053	1.49633	0.110441	0.167382	0.0849657
0.0891735	1.32677	0.0884293	0.312095	0.300548
0.00380499	0.158431	6.08133	1.14061	0.601207
0.020681	0.0955034	0.186378	0.0396435	0.0343993
0.408762	1.78013	4.23219e-09	2.70066e-17	5.53335e-13

## Sheet: Sub2_MSs
0.330891	0.197738	0.248079	0.0161834	1.00124	0.121387	3.17016e-05
0.394185	0.0417233	0.252435	2.03045e-26	0.267531	0.107901	3.16165e-42
0.0419056	0.0305714	0.0632205	0.033835	0.0510026	0.0662761	4.02131e-10
4.36109	0.427796	0.000481317	1.07142	0.0630273	0.018931	0.218764
4.14871	0.399273	0.000184053	0.998716	0.0634541	0.0080224	0.200532
0.044422	2.51776e-08	0.0683429	7.94179e-18	4.65543	0.253711	0.000182821
1.03355e-13	0.297623	0.105746	1.74841	1.52116	1.75628e-40	6.47794e-13
0.118577	0.00142764	0.112006	0.143937	3.0931e-09	3.20154e-24	0.0511902
0.130262	0.0730831	0.0986063	0.0118787	0.537108	0.074052	6.03075e-08
0.0092724	6.04198	0.00016973	9.09983e-10	0.00574357	2.23636	0.18643
0.536033	0.0421794	5.65826	7.89929e-08	0.00797405	2.16873e-05	0.000861271
0.0019597	7.22264e-10	0.882554	0.214338	0.707511	2.17324e-12	0.356805
0.0313672	0.154539	0.552668	0.0630878	0.218506	0.115845	5.28972
0.0188898	0.0410957	0.0346282	0.114749	0.101193	0.1516	0.223643
3.67879e-10	9.36864e-31	0.132295	1.33359	6.35572e-07	2.79306	0.000152625

## Sheet: Sub3_MSs
0.497915	1.2437	0.175287
0.179432	0.0725013	1.27479
0.666359	0.342367	0.761365
1.07091	0.446125	1.11463
1.08685	0.310354	0.881734
5.68504e-57	1.26231	0.0375259
0.0012746	1.10571	0.557754
0.000225748	8.77164e-12	1.65795
0.116161	1.19589	0.240393
0.519184	0.654658	7.863e-29
0.127371	1.11069	0.562581
0.655716	0.0193866	0.0553486
1.27527	0.277438	0.35209
0.440797	0.424482	1.29109
0.000992959	1.19569	0.353106

## Sheet: Sub4_MSs
0.0367171	0.005966	4.15115	1.21291	0.00434036	0.0284837	0.537703
1.64327	2.59622e-12	0.257496	4.20919e-07	0.309474	5.74977e-08	0.0483993
0.61563	0.105534	0.269901	0.0531503	0.0820701	0.00349757	0.298132
2.88987	0.0687318	0.53119	0.0168836	0.0247081	0.0520364	0.233265
3.24033	0.070397	0.588472	0.0103939	0.0257175	0.0640026	0.266658
0.28088	2.2133e-06	2.36993e-08	3.07561	0.650096	4.63677e-06	0.000908208
0.0634966	0.224955	0.385331	0.358711	0.12546	0.618233	0.122271
0.014548	0.135661	0.102014	0.300466	0.00183406	4.04866	0.168648
0.0513144	1.94282e-17	0.00161662	0.0810967	0.044232	1.01003e-08	0.0627993
0.0437347	0.0344218	0.0114643	0.0894187	0.292779	0.0199445	3.95497
0.117624	0.231351	0.194514	0.436868	0.800849	0.142788	0.111147
0.0026933	0.326405	0.521361	8.36241e-06	3.2773	0.197044	6.27165e-06
0.132135	3.47746	0.0929007	0.898695	0.000813782	0.157136	0.00940432
0.00166001	1.69262	0.000587317	3.76326e-06	0.138778	0.0584524	0.42914
0.0455358	0.350838	0.172623	0.219419	0.344798	0.461064	1.70268e-23

## Sheet: Sub5_MSs
6.32709	0.142511	0.648355	0.13596	0.0401366
0.0518141	0.0215931	0.104135	0.0601621	0.0147388
0.112307	0.0743738	0.206835	0.0321764	1.4727e-09
1.0929e-05	0.082604	0.0523612	0.040102	0.0865514
1.50563e-06	0.0856127	0.0548799	0.0427838	0.0903712
0.060958	0.0482972	0.265891	0.188911	0.149119
0.588492	0.209507	0.273314	0.989123	0.347188
0.0338663	0.0254076	9.78155e-10	0.157236	0.0443665
0.0349146	0.039539	0.0886767	0.0167999	4.10841e-16
0.0497201	0.0295416	7.21156	0.155396	0.0912424
0.0565796	0.0225553	8.30395e-06	4.79871	0.0261946
0.165108	0.354694	0.917272	1.56005	0.478631
0.173985	7.44977	0.402271	0.110257	0.507246
0.0374572	0.0343541	0.0371571	0.0152572	0.00562317
0.0435969	0.067433	0.107528	0.219421	4.40311

## Sheet: Sub6_MSs
0.00865336	0.0418727	0.0386493	1.18401e-16	0.00211499	0.184576	0.0780993	0.326024	0.396313
3.71491e-10	3.21368e-31	5.45027e-15	1.5124e-07	1.06858e-13	1.64677e-14	4.10428e-19	0.327514	4.56466
8.54318e-14	0.106632	0.0386027	1.24597e-06	2.19067e-15	4.03464e-06	0.619704	4.54339	1.3625e-24
8.46713e-05	4.03771e-14	0.19181	0.000172473	0.709392	0.226589	1.25669e-17	1.6138	1.62532
2.27554e-05	1.7325e-14	0.0936276	0.000553617	0.366409	0.132579	6.54525e-18	0.828406	0.829587
0.0462554	0.0694646	1.6896e-15	0.0254426	1.29125e-11	0.199965	0.0414516	0.0385936	0.00775711
0.493741	0.295717	0.00939279	0.000749042	5.34979	0.0368054	0.323387	0.0117824	0.01336
5.68282	1.86098	0.0148361	0.014178	0.157419	0.176791	0.00738858	0.000180044	0.0772511
0.0345553	0.0154982	0.00870871	0.2299	0.0282876	6.18505	0.00130224	0.0270543	0.294728
0.0078844	0.00529685	5.97057	0.211857	0.0852821	0.246384	0.765331	0.0910827	0.000542696
0.0186482	0.0547359	0.0259517	0.00608291	0.0533111	0.0267786	0.136603	7.69365e-06	0.0240574
0.0725077	0.259953	5.8301e-09	2.31078e-05	0.00189003	0.103734	5.06245	5.11718e-06	0.396748
2.81498e-15	0.770284	0.251892	0.722133	1.50573e-07	0.00118238	0.871072	3.06025e-21	0.0426548
0.497135	0.0083112	0.0136529	6.18032	0.444683	0.00717505	0.0287179	0.00316381	0.0148312
0.0037906	5.36218	0.00412003	0.0348309	0.0115221	0.108961	0.0180477	0.00243789	0.269805
